# Supplementary material for: Mechanistic Exploration of Smilax glabra Roxb. in Osteoarthritis: Insights from Network Pharmacology, Molecular Docking, and In Vitro Validation
Source: Pharmaceuticals (Basel). 2024 Sep 27;17(10):1285. doi: 10.3390/ph17101285 (PMC11510151; doi:10.3390/ph17101285)
Supplement: Supplementary file 1 [file pharmaceuticals-17-01285-s001.zip]

Archive with 2 entries (2 files):
- SGR supplementary Tables.xlsx
- Supplementary SGR Figures.pdf
